# Supplementary material for: Incidence, Severity and Clinical Factors Associated with Hypotension in Patients Admitted to an Intensive Care Unit: A Prospective Observational Study
Source: J Clin Med. 2022 Nov 18;11(22):6832. doi: 10.3390/jcm11226832 (PMC9696980; doi:10.3390/jcm11226832)
Supplement: Supplementary file 1 [file jcm-11-06832-s001.zip]

Archive with 1 entries (1 files):
- jcm-1951853-supplementary.pdf
